# Supplementary material for: Neck and Wrist Circumferences as Indicators of Metabolic Alterations in the Pediatric Population: A Scoping Review
Source: Children (Basel). 2021 Apr 13;8(4):297. doi: 10.3390/children8040297 (PMC8070358; doi:10.3390/children8040297)
Supplement: Supplementary file 1 [file children-08-00297-s001.zip]

Archive with 1 entries (1 files):
- children-1164832-supplementary.xlsx
