# Supplementary material for: Neck and Wrist Circumferences as Indicators of Metabolic Alterations in the Pediatric Population: A Scoping Review
Source: Children (Basel). 2021 Apr 13;8(4):297. doi: 10.3390/children8040297 (PMC8070358; doi:10.3390/children8040297)
Supplement: Supplementary file 1 [file children-08-00297-s001.zip › children-1164832-supplementary.xlsx]

## Sheet: PubMed
Search (date, time and duration)	Keyword combinations	Results				Retrieved	Pending for retrieval
		Total	Eligibles	Duplicates	After excluding duplicates
	Neck circumference
	“Neck circumference AND metabolic risk AND children”	43	15	0	15	15
	“Neck circumference AND metabolic risk AND pediatric population”	8	4	4	0
	“Neck circumference AND metabolic alterations AND children”	0	0	0	0
	“Neck circumference AND metabolic alterations AND pediatric population”	0	0	0	0
	“Neck circumference AND blood pressure AND children”	36	16	9	7	4
	“Neck circumference AND blood pressure AND pediatric population”	10	2	2	0
	“Neck circumference AND lipid profile AND children”	6	2	2	0
	“Neck circumference AND lipid profile AND pediatric population”	4	1	1	0
	“Neck circumference AND blood sugar AND children”	26	8	8	0
	“Neck circumference AND blood sugar AND pediatric population”	7	1	1	0
	Wrist circumeference
	“Wrist circumference AND metabolic risk AND children”	21	5	1	4	4
	“Wrist circumference AND metabolic risk AND pediatric population”	9	2	2	0
	“Wrist circumference AND metabolic alterations AND children”	0	0	0	0
	“Wrist circumference AND metabolic alterations AND pediatric population”	0	0	0	0
	“Wrist circumference AND blood pressure AND children”	17	6	4	2	2
	“Wrist circumference AND blood pressure AND pediatric population”	5	2	2	0
	“Wrist circumference AND lipid profile AND children”	4	1	1	0
	“Wrist circumference AND lipid profile AND pediatric population”	5	2	2	0
	“Wrist circumference AND blood sugar AND children”	7	3	3	0
	“Wrist circumference AND blood sugar AND pediatric population”	3	1	1	0
		211	71	43	28	22	0
*quotation marks were used for every search

## Sheet: Science direct
Search (date, time and duration)	Keyword combinations	Results				Retrieved	Pending for retrieval
		Total	Eligibles	Duplicates	After excluding duplicates
18_01_2021 2 hours	("neck circumference" OR "wrist circumference" AND "metabolic risk" AND "children")	4	1	1	0
	("neck circumference" OR "wrist circumference" AND "metabolic risk" AND "pediatric population")	2	1	1	0
	("neck circumference" OR "wrist circumference" AND "metabolic alterations" AND "children")	0	0	0	0
	("neck circumference" OR "wrist circumference" AND "metabolic alterations" AND "pediatric population")	0	0	0	0
	("neck circumference" OR "wrist circumference" AND "blood pressure" AND "children")	14	1	1	0
	("neck circumference" OR "wrist circumference" AND "blood pressure" AND "pediatric population")	1	1	1	0
	("neck circumference" OR "wrist circumference" AND "lipid profile" AND "children")	10	0	0	0
	("neck circumference" OR "wrist circumference" AND "lipid profile" AND "pediatric population")	5	0	0	0
	("neck circumference" OR "wrist circumference" AND "blood sugar" AND "children")	7	0	0	0
	("neck circumference" OR "wrist circumference" AND "blood sugar" AND "pediatric population")	4	0	0	0
		47	4	4	0	0	0
*quotation marks were used for every search

## Sheet: Scopus
Search (date, time and duration)	Keyword combinations	Results				Retrieved	Pending for retrieval
		Total	Eligibles	Duplicates	After excluding duplicates
	("neck circumference" OR "wrist circumference" AND "metabolic risk" AND "children")	8	2	2	0
	("neck circumference" OR "wrist circumference" AND "metabolic risk" AND "pediatric population")	1	0	0	0
	("neck circumference" OR "wrist circumference" AND "metabolic alterations" AND "children")	0	0	0	0
	("neck circumference" OR "wrist circumference" AND "metabolic alterations" AND "pediatric population")	0	0	0	0
	("neck circumference" OR "wrist circumference" AND "blood pressure" AND "children")	50	20	15	5	5
	("neck circumference" OR "wrist circumference" AND "blood pressure" AND "pediatric population")	5	5	5	0
	("neck circumference" OR "wrist circumference" AND "lipid profile" AND "children")	3	3	3	0
	("neck circumference" OR "wrist circumference" AND "lipid profile" AND "pediatric population")	3	3	3	0
	("neck circumference" OR "wrist circumference" AND "blood sugar" AND "children")	1	1	1	0
	("neck circumference" OR "wrist circumference" AND "blood sugar" AND "pediatric population")	1	1	1	0
		72	35	30	5	5	0
*quotation marks were used for every search

## Sheet: Wiley Online Library
Search (date, time and duration)	Keyword combinations	Results				Retrieved	Pending for retrieval
		Total	Eligibles	Duplicates	After excluding duplicates
	("neck circumference" AND "metabolic risk" AND "children")	10	2	2	0
	("neck circumference" AND "metabolic risk" AND "pediatric population")	3	2	2	0
	("neck circumference" AND "metabolic alterations" AND "children")	3	1	1	0
	("neck circumference" AND "metabolic alterations" AND "pediatric population")	1	1	1	0
	("neck circumference" AND "blood pressure" AND "children")	9	2	2	0
	("neck circumference" AND "blood pressure" AND "pediatric population")	3	2	2	0
	("neck circumference" AND "lipid profile" AND "children")	1	0	0	0
	("neck circumference" AND "lipid profile" AND "pediatric population")	3	0	0	0
	("neck circumference" AND "blood sugar" AND "children")	4	1	1	0
	("neck circumference" AND "blood sugar" AND "pediatric population")	1	1	1	0
	("wrist circumference" AND "metabolic risk" AND "children")	1	0	0	0
	("wrist circumference" AND "metabolic risk" AND "pediatric population")	1	0	0	0
	("wrist circumference" AND "metabolic alterations" AND "children")	1	0	0	0
	("wrist circumference" AND "metabolic alterations" AND "pediatric population")	1	0	0	0
	("wrist circumference" AND "blood pressure" AND "children")	1	0	0	0
	("wrist circumference" AND "blood pressure" AND "pediatric population")	1	0	0	0
	("wrist circumference" AND "lipid profile" AND "children")	1	0	0	0
	("wrist circumference" AND "lipid profile" AND "pediatric population")	1	0	0	0
	("wrist circumference" AND "blood sugar" AND "children")	1	0	0	0
	("wrist circumference" AND "blood sugar" AND "pediatric population")	1	0	0	0
		48	12	12	0	0	0
*quotation marks were used for every search

## Sheet: Springer link
Search (date, time and duration)	Keyword combinations	Results				Retrieved	Pending for retrieval
		Total	Eligibles	Duplicates	After excluding duplicates
	("neck circumference" OR "wrist circumference" AND "metabolic risk" AND "children")	66	4	4	0
	("neck circumference" OR "wrist circumference" AND "metabolic risk" AND "pediatric population")	24	2	2	0
	("neck circumference" OR "wrist circumference" AND "metabolic alterations" AND "children")	40	1	1	0
	("neck circumference" OR "wrist circumference" AND "metabolic alterations" AND "pediatric population")	16	1	1	0
	("neck circumference" OR "wrist circumference" AND "blood pressure" AND "children")	232	5	5	0
	("neck circumference" OR "wrist circumference" AND "blood pressure" AND "pediatric population")	69	2	2	0
	("neck circumference" OR "wrist circumference" AND "lipid profile" AND "children")	104	3	3	0
	("neck circumference" OR "wrist circumference" AND "lipid profile" AND "pediatric population")	36	1	1	0
	("neck circumference" OR "wrist circumference" AND "blood sugar" AND "children")	63	0	0	0
	("neck circumference" OR "wrist circumference" AND "blood sugar" AND "pediatric population")	19	0	0	0
		669	19	19	0	0	0
*quotation marks were used for every search

## Sheet: Web of Science
Search (date, time and duration)	Keyword combinations	Results				Retrieved	Pending for retrieval
		Total	Eligibles	Duplicates	After excluding duplicates
	neck circumference* metabolic risk* children	62	6	6	0
	neck circumference* metabolic risk* pediatric population	3	3	3	0
	neck circumference* metabolic alterations* children	2	0	0	0
	neck circumference* metabolic alterations* pediatric population	0	0	0	0
	neck circumference* blood pressure* children	56	3	2	1	1
	neck circumference* blood pressure* pediatric population	6	3	3	0
	neck circumference* lipid profile* children	6	6	5	1	1
	neck circumference* lipid profile* pediatric population	2	2	2	0
	neck circumference* blood sugar* children	3	0	0	0
	neck circumference* blood sugar* pediatric population	1	0	0	0
	wrist circumference* metabolic risk* children	18	6	5	1	1
	wrist circumference* metabolic risk* pediatric population	2	1	1	0
	wrist circumference* metabolic alterations* children	1	0	0	0
	wris circumference* metabolic alterations* pediatric population	0	0	0	0
	wrist circumference* blood pressure* children	21	8	8	0
	wrist circumference* blood pressure* pediatric population	1	1	1	0
	wrist circumference* lipid profile* children	3	2	2	0
	wrist circumference* lipid profile* pediatric population	0	0	0	0
	wrist circumference* blood sugar* children	1	1	1	0
	wristcircumference* blood sugar* pediatric population	0	0	0	0
		188	42	39	3	3	0
*quotation marks were used for every search

## Sheet: Scielo
Search (date, time and duration)	Keyword combinations	Results				Retrieved	Pending for retrieval
		Total	Eligibles	Duplicates	After excluding duplicates
	("neck circumference" AND "metabolic risk")	9	0	0	0
	("neck circumference" AND "metabolic alterations")	2	0	0	0
	("neck circumference" AND "blood pressure")	22	4	2	2	2
	("neck circumference" AND "lipid profile")	0	0	0	0
	("neck circumference" AND "blood sugar")	0	0	0	0
	("wrist circumference" AND "metabolic risk")	0	0	0	0
	("wrist circumference" AND "metabolic alterations")	0	0	0	0
	("wrist circumference" AND "blood pressure")	0	0	0	0
	("wrist circumference" AND "lipid profile")	0	0	0	0
	("wrist circumference" AND "blood sugar")	0	0	0	0
		33	4	2	2	2	0
*quotation marks were used for every search
